# Supplementary material for: Whole Genome Resequencing Reveals Origins and Global Invasion Pathways of the Japanese Beetle Popillia japonica
Source: Mol Ecol. 2025 Jul 2;34(16):e70008. doi: 10.1111/mec.70008 (PMC12329639; doi:10.1111/mec.70008)
Supplement: Supplementary file 2 — Table S1. [file MEC-34-e70008-s001.xlsx]

## Sheet: butta
Supplementary Table 1: Per sample statistics. Oultlier values are indicated in gray, the two individuals removed from the analysis due to poor sequencing are indicated in red.
SAMPLE	LOCATION	COORDINATES	NCBI SAMPLE	NCBI SRA	BEFORE TRIMMING		AFTER TRIMMING		REMAPPING %		DUPLICATED %	COVERAGE
					Total reads	Total bases	Total reads	Total bases	R1	R2
DMR120j	Japan: Fukuoka (Kyushu Island)	33.5929; 130.2136	SAMN31784955	SRR22354758	124.040516 M	18.514079 G	117.868050 M	17.314410 G	98.0681	98.0588	19.5359	19.82
DMR122j	Japan: Fukuoka (Kyushu Island)	33.5929; 130.2137	SAMN31784956	SRR22354759	124.221332 M	18.460042 G	115.249762 M	16.728405 G	98.003	97.9984	15.8139	19.99
DMR125j	Japan: Fukuoka (Kyushu Island)	33.5929; 130.2138	SAMN31784957	SRR22354772	138.507982 M	20.678714 G	132.208870 M	19.473107 G	97.9969	97.9904	21.1204	21.65
DMR127j	Japan: Fukuoka (Kyushu Island)	33.5929; 130.2139	SAMN31784958	SRR22354792	135.662878 M	20.257868 G	129.618488 M	19.099320 G	97.9685	97.9648	22.6024	20.96
DMR128j	Japan: Fukuoka (Kyushu Island)	33.5929; 130.2140	SAMN31784959	SRR22354757	133.124164 M	19.779447 G	122.497922 M	17.754369 G	97.9855	97.9811	12.1937	21.95
DMR130j	Japan: Fukuoka (Kyushu Island)	33.5929; 130.2141	SAMN31784960	SRR22354747	137.008330 M	20.659057 G	127.518628 M	18.623636 G	97.7702	97.7631	21.3278	20.52
DMR133j	Japan: Mori (Honshu Island)	34.8658; 137.9495	SAMN31784961	SRR22354770	129.542592 M	19.261114 G	120.394848 M	17.522967 G	94.2513	94.2466	13.2347	20.99
DMR75j	Japan: Mori (Honshu Island)	34.8658; 137.9496	SAMN31784962	SRR22354724	136.350782 M	20.272776 G	127.166408 M	18.544699 G	98.2912	98.2833	14.1264	22.99
DMR76j	Japan: Mori (Honshu Island)	34.8658; 137.9497	SAMN31784963	SRR22354727	136.748090 M	20.315353 G	125.951054 M	18.259481 G	96.7197	96.7134	12.3239	22.87
DMR77j	Japan: Mori (Honshu Island)	34.8658; 137.9498	SAMN31784964	SRR22354725	137.380364 M	20.538061 G	131.698954 M	19.426369 G	98.1603	98.1531	24.0293	21.47
DMR173j	Japan: Tsuruoka (Honshu Island)	38.6846; 139.8573	SAMN31784965	SRR22354760	141.704926 M	21.364952 G	131.715970 M	19.252525 G	98.3327	98.3286	17.8578	23.21
DMR175j	Japan: Tsuruoka (Honshu Island)	38.6846; 139.8574	SAMN31784966	SRR22354761	139.565028 M	21.050646 G	130.198244 M	19.066010 G	98.2881	98.2851	18.0938	22.89
DMR176j	Japan: Tsuruoka (Honshu Island)	38.6846; 139.8575	SAMN31784967	SRR22354762	136.858268 M	20.636021 G	127.368408 M	18.609540 G	98.4011	98.3961	17.3498	22.51
DMR177j	Japan: Tsuruoka (Honshu Island)	38.6846; 139.8576	SAMN31784968	SRR22354763	138.883452 M	20.939684 G	127.711318 M	18.557219 G	98.3222	98.3181	18.8541	21.95
DMR178j	Japan: Tsuruoka (Honshu Island)	38.6846; 139.8577	SAMN31784969	SRR22354764	137.536666 M	20.737502 G	127.639070 M	18.632885 G	98.4338	98.4305	19.8129	21.85
DMR72j	Japan: Nanae (Hokkaido Island)	41.9884; 140.639	SAMN31784970	SRR22354765	145.694254 M	21.967987 G	134.507290 M	19.604990 G	98.1188	98.11	21.6212	22.2
DMR74j	Japan: Nanae (Hokkaido Island)	41.9884; 140.639	SAMN31784971	SRR22354766	136.069310 M	20.517201 G	126.358112 M	18.454667 G	98.3622	98.3562	21.4439	21.02
DMR179j	Japan: Sapporo (Hokkaido Island)	43.1881; 141.3997	SAMN31784972	SRR22354767	138.804830 M	20.718527 G	132.484218 M	19.511334 G	98.4085	98.405	21.3277	22.3
DMR180j	Japan: Sapporo (Hokkaido Island)	43.1881; 141.3997	SAMN31784973	SRR22354768	142.169830 M	21.435352 G	132.088166 M	19.266795 G	98.1024	98.1002	21.0173	22.11
DMR184j	Japan: Horokanai (Hokkaido Island)	44.2138; 142.1769	SAMN31784974	SRR22354771	139.195684 M	20.988443 G	129.182992 M	18.857420 G	98.3349	98.3309	18.5039	22.38
DMR185j	Japan: Horokanai (Hokkaido Island)	44.2138; 142.1769	SAMN31784975	SRR22354773	137.515192 M	20.737470 G	128.094150 M	18.711388 G	98.4088	98.4047	17.2251	22.68
DMR152u	U.S.A.: Auburn (Alabama)	32.5993; -85.4973	SAMN31784976	SRR22354774	125.209472 M	18.683346 G	119.426902 M	17.570233 G	98.6559	98.6487	22.0125	20.19
DMR85u	U.S.A.: Auburn (Alabama)	32.5993; -85.4974	SAMN31784977	SRR22354780	134.967794 M	20.031994 G	123.539118 M	17.823343 G	98.6562	98.654	10.1122	23.68
DMR161u	U.S.A.: Cotter (Arkansas)	36.3350; -92.5511	SAMN31784978	SRR22354781	136.746748 M	20.617105 G	126.446644 M	18.400320 G	98.6423	98.6364	16.4289	22.64
DMR64u	U.S.A.: Cotter (Arkansas)	36.3350; -92.5512	SAMN31784979	SRR22354785	140.144782 M	21.121317 G	132.176192 M	19.337033 G	98.5509	98.5379	16.5066	23.81
DMR148u	U.S.A.: Littleton (Colorado)	39.6102; -105.0151	SAMN31784980	SRR22354786	137.535126 M	20.734742 G	128.621576 M	18.817826 G	95	98.5633	18.4048	22.55
DMR60u	U.S.A.: Littleton (Colorado)	39.6102; -105.0152	SAMN31784981	SRR22354788	131.952226 M	19.890460 G	124.641702 M	18.250999 G	98.0032	97.9882	18.1952	21.88
DMR79u	U.S.A.: Lexington (Kentucky)	38.1277; -84.5616	SAMN31784982	SRR22354789	124.341076 M	18.562852 G	118.741114 M	17.490243 G	98.6278	98.6232	21.4225	20.31
DMR80u	U.S.A.: Lexington (Kentucky)	38.1277; -84.5617	SAMN31784983	SRR22354790	13.949260 M	2.081806 G	13.331786 M	1.962683 G	98.6166	98.6121	22.2479	2.25
DMR201u	U.S.A.: Lexington (Kentucky)	38.1277; -84.5618	SAMN31784984	SRR22354791	131.331222 M	19.527180 G	122.708554 M	17.809867 G	98.6072	98.6053	19.2591	21.24
DMR149u	U.S.A.: Laytonsville (Maryland)	39.2469; -77.1454	SAMN31784985	SRR22354802	136.928946 M	20.427725 G	130.246902 M	19.138120 G	98.4719	98.4679	22.484	21.87
DMR81u	U.S.A.: Laytonsville (Maryland)	39.2469; -77.1455	SAMN31784986	SRR22354801	133.999596 M	19.917595 G	124.449696 M	18.113631 G	98.62	98.6168	12.8712	23
DMR83u	U.S.A.: East Lansing (Michigan)	42.7061; -84.4897	SAMN31784987	SRR22354800	128.557570 M	19.135808 G	120.118070 M	17.525269 G	97.6874	97.6785	13.1499	22.23
DMR84u	U.S.A.: East Lansing (Michigan)	42.7061; -84.4898	SAMN31784988	SRR22354799	125.222374 M	18.627706 G	116.511654 M	16.997344 G	98.6495	98.643	13.0568	21.83
DMR159u	U.S.A.: Rosemount (Minnesota)	44.7279; -93.0967	SAMN31784989	SRR22354798	140.956868 M	21.254512 G	131.295276 M	19.191581 G	86.6509	86.6482	18.7749	20.03
DMR62u	U.S.A.: Rosemount (Minnesota)	44.7279; -93.0968	SAMN31784990	SRR22354797	139.514546 M	21.029934 G	131.641910 M	19.285964 G	98.6281	98.6137	14.089	24.45
DMR153u	U.S.A.: Omaha (Nebraska)	41.2487; -96.1760	SAMN31784991	SRR22354796	136.655266 M	20.605524 G	125.623814 M	18.261331 G	98.6482	98.6435	17.6708	22.08
DMR54u	U.S.A.: Omaha (Nebraska)	41.2487; -96.1761	SAMN31784992	SRR22354795	138.033624 M	20.797555 G	125.896804 M	18.147726 G	98.6575	98.6452	15.1179	22.73
DMR156u	U.S.A.: New Brunswick (New Jersey)	40.4815; -74.4383	SAMN31784993	SRR22354794	137.976080 M	20.802662 G	125.658800 M	18.189637 G	98.6535	98.6501	18.7097	21.61
DMR55u	U.S.A.: New Brunswick (New Jersey)	40.4815; -74.4384	SAMN31784994	SRR22354793	138.177528 M	20.821193 G	130.751398 M	19.175929 G	98.6518	98.6399	16.1669	23.79
DMR158u	U.S.A.: Portland (Oregon)	45.5459; -122.7950	SAMN31784995	SRR22354756	144.417134 M	21.771585 G	132.871428 M	19.296384 G	98.5681	98.5619	20.3536	22.43
DMR63u	U.S.A.: Portland (Oregon)	45.5459; -122.7951	SAMN31784996	SRR22354755	136.842356 M	20.623482 G	129.387904 M	18.979236 G	98.4915	98.4748	16.0955	23.45
DMR00c	Canada: Vancouver	49.2724, -123.1242	SAMN10734816	SRR8479473	183.343906 M	27.684930 G	142.196450 M	19.054714 G	79.9258	84.2463	7.49433	18.39
DMR136a	Portugal: Sao Jorge Island (Azores)	38.7011; -28.1819	SAMN31784997	SRR22354754	137.485892 M	20.517780 G	131.289462 M	19.330720 G	98.6629	98.6558	21.9907	22.27
DMR137a	Portugal: Sao Jorge Island (Azores)	38.7011; -28.1820	SAMN31784998	SRR22354753	132.662996 M	19.996880 G	120.714328 M	17.469704 G	98.647	98.6422	22.1241	19.63
DMR138a	Portugal: Sao Jorge Island (Azores)	38.7011; -28.1821	SAMN31784999	SRR22354787	143.453278 M	21.627797 G	132.572482 M	19.295767 G	98.6769	98.6734	21.356	22.11
DMR47a	Portugal: Sao Jorge Island (Azores)	38.7011; -28.1822	SAMN31785000	SRR22354752	137.711824 M	20.753730 G	130.145948 M	19.055973 G	98.6323	98.6169	14.9314	23.98
DMR59a	Portugal: Sao Jorge Island (Azores)	38.7011; -28.1823	SAMN31785001	SRR22354748	137.502150 M	20.718110 G	129.390294 M	18.921027 G	98.5715	98.5604	15.4561	23.55
DMR65a	Portugal: Sao Jorge Island (Azores)	38.7011; -28.1824	SAMN31785002	SRR22354784	125.525326 M	18.911422 G	117.499140 M	17.166204 G	98.6532	98.6447	13.679	21.92
DMR66a	Portugal: Sao Jorge Island (Azores)	38.7011; -28.1825	SAMN31785003	SRR22354783	136.179494 M	20.345470 G	130.325282 M	19.193794 G	98.6622	98.6579	24.9853	21.17
DMR90a	Portugal: Sao Jorge Island (Azores)	38.7011; -28.1826	SAMN31785004	SRR22354782	134.349622 M	19.968496 G	124.996592 M	18.195698 G	98.6444	98.6389	13.8139	23.02
DMR91a	Portugal: Sao Jorge Island (Azores)	38.7011; -28.1827	SAMN31785005	SRR22354746	134.156330 M	19.976579 G	125.769738 M	18.395439 G	98.667	98.6634	12.9986	23.56
DMR94a	Portugal: Sao Jorge Island (Azores)	38.7011; -28.1828	SAMN31785006	SRR22354779	125.432468 M	18.471158 G	107.010598 M	15.118867 G	98.7095	98.7078	10.8384	19.93
DMR139a	Portugal: Sao Miguel Island (Azores)	37.7802; -25.6844	SAMN31785007	SRR22354778	134.988718 M	20.148705 G	128.698968 M	18.942448 G	98.6977	98.6941	22.5952	21.61
DMR141a	Portugal: Sao Miguel Island (Azores)	37.7802; -25.6845	SAMN31785008	SRR22354777	140.038354 M	21.113929 G	129.321414 M	18.798715 G	98.6257	98.6225	21.1048	21.78
DMR142a	Portugal: Sao Miguel Island (Azores)	37.7802; -25.6846	SAMN31785009	SRR22354776	139.384406 M	21.016009 G	130.002732 M	19.001435 G	98.7134	98.7066	18.7118	22.75
DMR144a	Portugal: Sao Miguel Island (Azores)	37.7802; -25.6847	SAMN31785010	SRR22354775	141.432670 M	21.325943 G	130.947506 M	19.119874 G	98.6878	98.6804	17.2537	23.28
DMR145a	Portugal: Sao Miguel Island (Azores)	37.7802; -25.6848	SAMN31785011	SRR22354745	136.654990 M	20.606661 G	126.217612 M	18.391246 G	97.3947	97.3899	18.6631	21.78
DMR56a	Portugal: Sao Miguel Island (Azores)	37.7802; -25.6849	SAMN31785012	SRR22354744	137.538534 M	20.726007 G	130.563282 M	19.166286 G	98.644	98.629	17.8511	23.23
DMR57a	Portugal: Sao Miguel Island (Azores)	37.7802; -25.6850	SAMN31785013	SRR22354743	140.389396 M	21.153450 G	132.876488 M	19.478858 G	98.6709	98.6528	19.1443	23.12
DMR69a	Portugal: Sao Miguel Island (Azores)	37.7802; -25.6851	SAMN31785014	SRR22354742	136.515576 M	20.575387 G	129.406438 M	18.993529 G	98.678	98.6628	18.2616	22.9
DMR70a	Portugal: Sao Miguel Island (Azores)	37.7802; -25.6852	SAMN31785015	SRR22354769	138.095590 M	20.808526 G	129.812398 M	18.989844 G	98.6937	98.6816	16.1132	23.39
DMR98a	Portugal: Sao Miguel Island (Azores)	37.7802; -25.6853	SAMN31785016	SRR22354741	130.827540 M	19.454993 G	121.969830 M	17.768851 G	98.7336	98.7299	13.4578	22.75
DMR11i	Italy: Cameri	45.5128; 8.6908	SAMN31785017	SRR22354740	130.879226 M	19.720474 G	123.452346 M	18.079879 G	98.769	98.7553	18.0528	21.93
DMR14i	Italy: Cameri	45.5128; 8.6909	SAMN31785018	SRR22354739	141.081162 M	21.267279 G	133.413222 M	19.564145 G	95.2956	95.2824	15.8655	23.49
DMR168i	Italy: Cameri	45.5128; 8.6910	SAMN31785019	SRR22354738	138.318664 M	20.652271 G	131.994120 M	19.434178 G	98.7415	98.7387	21.3021	22.74
DMR170i	Italy: Cameri	45.5128; 8.6911	SAMN31785020	SRR22354737	136.897764 M	20.644660 G	127.064420 M	18.555940 G	98.7381	98.7357	17.3222	22.78
DMR4i	Italy: Cameri	45.5128; 8.6912	SAMN29883562	SRR20647930	79.594908 M	18.678957 G	73.060204 M	15.998113 G	93.1006	93.1054	3.79526	22.5
DMR5i	Italy: Cameri	45.5128; 8.6913	SAMN29883563	SRR20647946	81.253490 M	19.125321 G	73.935736 M	16.103984 G	91.944	91.9411	3.63522	22.5
DMR6i	Italy: Cameri	45.5128; 8.6914	SAMN29883564	SRR20647939	80.765458 M	18.927850 G	74.412082 M	16.263202 G	98.5517	98.5513	3.9698	24.27
DMR163i	Italy: Trecate	45.4343; 8.6951	SAMN31785021	SRR22354736	138.878640 M	20.728655 G	132.425306 M	19.470552 G	98.731	98.724	22.2596	22.45
DMR165i	Italy: Trecate	45.4343; 8.6952	SAMN31785022	SRR22354735	136.290950 M	20.321237 G	129.358364 M	18.990354 G	98.6541	98.6487	22.081	21.86
DMR38i	Italy: Trecate	45.4343; 8.6953	SAMN31785023	SRR22354734	140.650376 M	21.191339 G	132.963318 M	19.483797 G	98.6427	98.6316	15.3821	24.42
DMR44i	Italy: Trecate	45.4343; 8.6954	SAMN31785024	SRR22354733	139.586340 M	21.032794 G	131.267722 M	19.184481 G	98.6741	98.6635	16.351	23.72
DMR118i	Italy: Pavia	45.1818; 9.0519	SAMN31785025	SRR22354723	134.846472 M	20.018992 G	123.570350 M	17.880283 G	98.4206	98.4162	12.9762	22.88
DMR30i	Italy: Pavia	45.1818; 9.0520	SAMN31785026	SRR22354722	137.812978 M	20.575920 G	130.904992 M	19.206428 G	97.5228	97.5197	23.2458	21.55
DMR36i	Italy: Pavia	45.1818; 9.0521	SAMN31785027	SRR22354732	143.490280 M	21.624070 G	135.539206 M	19.863647 G	98.6081	98.5969	16.648	24.49
DMR40i	Italy: Pavia	45.1818; 9.0522	SAMN31785028	SRR22354731	140.048114 M	21.105481 G	132.100370 M	19.353739 G	97.7873	97.7748	16.0589	23.85
DMR41i	Italy: Pavia	45.1818; 9.0523	SAMN31785029	SRR22354730	137.510966 M	20.723751 G	129.734064 M	18.999573 G	98.395	98.3803	16.9413	23.26
DMR43i	Italy: Pavia	45.1818; 9.0524	SAMN31785030	SRR22354729	53.163518 M	7.933387 G	50.739944 M	7.469397 G	98.6884	98.6816	20.5943	8.81
DMR188s	Switzerland: Novazzano	45.8367; 9.0033	SAMN31785031	SRR22354728	125.204462 M	18.583273 G	115.590858 M	16.728575 G	98.7706	98.7669	15.4362	20.9
DMR191s	Switzerland: Novazzano	45.8367; 9.0034	SAMN31785032	SRR22354751	123.912804 M	18.430053 G	116.046402 M	16.900755 G	98.7122	98.709	17.381	20.66
DMR193s	Switzerland: Genesterio	45.8480; 8.9568	SAMN31785033	SRR22354750	160.897366 M	23.915975 G	149.378382 M	21.659404 G	98.7494	98.7435	17.6163	26.42
DMR194s	Switzerland: Genesterio	45.8480; 8.9569	SAMN31785034	SRR22354749	125.884410 M	18.711029 G	117.485028 M	17.069938 G	98.5885	98.585	17.6765	20.81
DMR196s	Switzerland: Genesterio	45.8480; 8.9570	SAMN31785035	SRR22354726	184.634708 M	27.438903 G	172.093554 M	24.995370 G	97.1437	97.1389	19.507	29.32
